# Supplementary material for: Comparison of the effects of forefoot joint-preserving arthroplasty and resection-replacement arthroplasty on walking plantar pressure distribution and patient-based outcomes in patients with rheumatoid arthritis
Source: PLoS One. 2017 Aug 29;12(8):e0183805. doi: 10.1371/journal.pone.0183805 (PMC5574579; doi:10.1371/journal.pone.0183805)
Supplement: S1 Table — (CSV) [file pone.0183805.s001.csv]

	pain	physical	social	general	shoe	L-H angle	HV angle	M1M2	M1M5	DAS	RF	MTX	PSL		Hallux								2nd-3rd toe								4th-5th toe								2nd-5th toe										Heel
Joint preserving															2	3	4	5	6				2	3	4	5	6				2	3	4	5	6				2	3	4	5	6						2
1						-3.1	34	14	27	3.64	2685	6	0		10.2	11.8	11.3	10.3	11.9				11.9	11.6	10.2	11.5	10.9				10.1	6.2	7.9	8.4	7.1				22	17.8	18.1	19.9	18						12.4
2						-0.1	12	18	30	3.26	194	10	2		11.9	9.4	10.5	8.8	11.1				6.7	6.7	6.4	6.7	8.8				6.3	6.4	6.2	7.1	8.7				13	13.1	12.6	13.8	17.5						17.1
3	82.2	77.3	91.7	60	33.3	1.4	37	3	25	2.71	372	8	0		12	14.1	9.4	10.6	21.3				7.2	7.6	7.6	7.2	7.8				4.6	7.8	7.3	2.7	6.6				11.8	15.4	14.9	9.9	14.4						18
4						11.4	16	10	24	1.86	103	4	0		14.6	13.4	15.8	20.4	8.4				4.6	7	5.3	6.1	4.5				3.3	4.4	3.1	4.7	2.5				7.9	11.4	8.4	10.8	7						30
5						3.8	10	11	22	1.86	103	4	0		8.7	6.2	6.9	7.8	6.2				7	7.6	6.6	7.2	7.7				5.3	7	6.9	9.2	8.5				12.3	14.6	13.5	16.4	16.2						24.9
6	80	75	79.2	95	50	3.3	-15	2	18	2.24	100	4	3		6.4	7.2	7	6.9	6.6				4.1	6.9	4	5.5	4.1				3.8	2.3	4.5	1.9	1.3				7.9	9.2	8.5	7.4	5.4						52.4
7	80	75	79.2	95	50	-1.4	21	20	36	2.24	100	4	3		14.9	11.7	13.4	8.1	12.5				6	7.7	6.9	5	7				5	2.8	2.6	2.5	2.4				11	10.5	9.5	7.5	9.4						25.4
8	73.9	50	37.5	15	33.3	2.6	5	8	29	1.82	47	4	0		11.2	12	12.2	12.3	13				13.8	12.7	12.4	12.7	12.3				6.2	4.8	5.5	5.4	5.3				20	17.5	17.9	18.1	17.6						27.4
9	73.9	50	37.5	15	33.3	1.8	5	5	19	1.82	47	4	0		10.3	9.9	8.6	9.3	10				13.7	13.3	13.7	13.7	14.1				9	8.3	8.9	8.9	8.2				22.7	21.6	22.6	22.6	22.3						15.6
10	78.9	27.3	50	35	58.3	6.3	10	12	18	1.22	88	0	2		14.4	10.5	11.7	9.5	11.4				5.7	6.7	7.1	6.7	7.4				4.2	6.4	7.1	6	7.4				9.9	13.1	14.2	12.7	14.8						18
11	78.9	27.3	50	35	58.3	-10.3	18	8	23	1.22	88	0	2		11.3	8.9	10.3	6.8	6.5				6.8	5.9	5.6	5.6	4.5				10	9.5	11.3	11.4	11.5				16.8	15.4	16.9	17	16						20.1
12	73.9	88.6	75	85	75	-1.7	26	2	17	1.85	11	0	0		14.3	13.6	20.9	30.9	20.4				5.4	6.7	5.1	7.7	5.7				4.4	5.3	7.3	4.7	3.3				9.8	12	12.4	12.4	9						24.9
13						1	12	12	29	2.71	10	10	0		11.6	10.7	8.4	14.2	17.6				9.9	11.7	11	11	9.2				4.1	10.4	5.3	7.9	5.6				14	22.1	16.3	18.9	14.8						28.2
14	86.7	86.4	95.8	90	50	6.4	5	8	29	2.68	173	12	2		9.3	11.6	10.5	13	10.2				7.1	7	7.8	7.2	5.7				5.6	7.3	8.5	8.8	8.1				12.7	14.3	16.3	16	13.8						29.9
15						-1.7	6	5	27	3.97	201	4	0		14.1	13.9	12.8	12.1	14.5				7.9	8.2	5.2	7.4	6.1				9.9	8.5	11.3	10	5.2				17.8	16.7	16.5	17.4	11.3						21.7
16	100	100	100	100	83.3	11	17	5	26		9	0	0		20.8	15.5	17.8	17.7	25.9				16	16	17.5	17.9	15.2				6	8.2	8.8	9.3	6.2				22	24.2	26.3	27.2	21.4						11.9
17	96.9	90.9	95.8	95	66.7	4	13	6	26	1.47	101	0	0		6.4	6.2	7	7.7	7.3				8.2	6.8	6.7	8.2	6.5				5	6.5	2.7	2.7	2.2				13.2	13.3	9.4	10.9	8.7						31.9
18	100	56.8	50	95	91.7	-1.5	3	5	15	2.41	16	0	0		13.2	14.1	15.8	14.4	22.1				8.1	7.1	6.9	6.6	7.1				4.6	6.2	6.3	6	4.4				12.7	13.3	13.2	12.6	11.5						26.3
19	86.1	79.5	91.7	85	75	10	5	9	24	1.95	55	4	0		13.6	13.1	16.3	20.6	15.8				9.9	10.1	10.9	9.5	9				3.7	6.7	6	4.3	5.1				13.6	16.8	16.9	13.8	14.1						24.4
20	97.2	93.2	95.8	100	83.3	-3	-3	7	20	2.76	122	4	0		12.2	11.5	13.4	14.1	12.2				10.6	11.7	10.6	9.8	9.8				5.8	4.1	4.9	3.6	4.8				16.4	15.8	15.5	13.4	14.6						25.2
21	75.6	86.4	62.5	70	33.3	6	8	5	17	1.59	9	0	0		12.7	19.6	18.7	17.9	13.3				15.7	4.4	17	16.7	14.9				8.1	9.6	9.8	9.2	8.4				23.8	14	26.8	25.9	23.3						25.7
22	78.3	63.6	83.3	90	41.7	4	9	5	22	2.69	9	10	0		10.9	8	8.3	10.2	10.6				7.2	7.6	6.5	5.4	5.1				4	4.5	3.2	2.6	2.3				11.2	12.1	9.7	8	7.4						28.1
23	78.3	63.6	83.3	90	41.7	7	8	9	27	2.69	9	10	0		15.4	23.2	17.2	22.8	17.2				11.6	12.5	14.2	12.2	11.5				3.7	4.7	3.8	2.4	2.6				15.3	17.2	18	14.6	14.1						21.1
24	74.4	63.6	50	55	58.3	-6	3	8	23	2.13	9	10	0		8.9	10.6	15.5	13.1	12.8				4.2	7	6.8	7.4	5				3.6	2.8	5.7	5	3.7				7.8	9.8	12.5	12.4	8.7						29.7
25	88.6	97.7	100	100	91.7	-2	4	10	28	1.83	9	0	0		16.7	18.4	18.4	15.7	12.7				9	8.8	10	8.8	9.2				5.9	7.7	4.9	4.7	3.9				14.9	16.5	14.9	13.5	13.1						17.1
26	78.3	97.7	100	100	91.7	5.5	21	11	22	2.79	324	6	0		15.1	14.6	16.8	16.6	17.4				12.8	12.3	11.3	11.2	11.1				5.3	7	5	5.4	6.8				18.1	19.3	16.3	16.6	17.9						24.1
27	87.2	100	100	90	91.7	4	23	9	24	2.13	9	0	0		16.6	17.7	17	21.2	16.7				13.6	13.2	13.4	15.6	15				5.3	7.6	7.1	6.8	7.9				18.9	20.8	20.5	22.4	22.9						21.4
28	79.4	77.3	70.8	75	66.7	-12	16	13	25	1.58	84	6	0		14.5	11.5	11.6	12.1	11.5				7.2	7.6	7.5	7.2	7.6				3.2	2.7	3.3	3.6	3.2				10.4	10.3	10.8	10.8	10.8						18.1
29						-6	4	6	16	1.54	79	8	1		16.8	17.7	22.2	22.7	25.2				8.3	6.3	8.5	5.8	6.5				4.2	4.3	6.9	3.5	2.9				12.5	10.6	15.4	9.3	9.4						20.8
30						10	22	14	29			0	0		22.3	22.6	22.8	22.9	21.8				8.4	8.8	9.2	9.9	8.2				3.3	4.7	3.4	3.1	2.9				11.7	13.5	12.6	13	11.1						12.8
31	94.4	81.8	70.8	95	58.3	18	5.5	3	10	2.07		4	0		19.1	18	20.5	16.7	18.3				12.6	12.6	12.4	12.2	11.2				2.8	4.3	3.1	3.6	2.4				15.4	16.9	15.5	15.8	13.6						31.1
32	87.8	77.3	75	90	66.7	6	4.5	7	18	2.68	22	4	4.5		8.3	7.5	7.1	6.5	6.2				4.2	3.9	5.6	4.5	5.9				2.5	2.4	2.6	1.8	1.9				6.7	6.3	8.2	6.3	7.8						37.3
33	74.4	72.6	70.8	70	66.7	5	3	3	15	2.97	306	6	0		16.2	19.1	28.7	18.1	9.3				15.5	15.4	14.5	16.5	16.2				4.9	6.8	7.6	7.5	4.6				20.4	22.2	22.1	24	20.8						17.2
34	100	100	100	100	75	4.6	23	5	25	1.98	30	10	0		10.3	9.7	10.3	12.4	15.2				4	4	3.7	4.3	3.6				8.4	7.7	8.7	6	5.7				12.4	11.7	12.4	10.3	9.3
Resection-replacement
1	68.1	50	100	80	25	-8.2	24	2	25	2.29	623	4	0		7.3	4.6	4.5	4.4	4.7				15.8	14.6	12.5	12.9	11.9				8	9.2	7.7	8.5	8.1				23.8	23.8	20.2	21.4	20						16.8
2	82.2	77.3	91.7	60	33.3	1.4	16	8	29	2.71	372	8	0		10.9	7.8	10.4	12.4	0.8				13.6	13.9	12.6	12.5	14.2				7.1	7.6	6.5	9.1	9.4				20.7	21.5	19.1	21.6	23.6						22.2
3	26.7	0	0	5	8.3	-7.6	18	14	34	4	794	0	0		0	0	0.1	0	0				5.5	4.1	4.4	5.2	4.5				9.2	7.3	7.7	8.2	6.3				22.8	26.6	24.8	24.5	33						33
4	26.7	0	0	5	8.3	-7.6	18	14	34	4	794	0	0		0.6	0.7	0.8	0.5	1.4				11.9	11.4	13.1	10.1	9.8				11.3	11	13.7	12.7	10.7				23.4	21.1	17.5	23.6	23.9						24.5
5	64.4	34.1	45.8	50	41.7	3.6	27	7	31	2.48	142	0	2		10.7	9.5	9.2	8.2	10				10.7	11.9	11.3	12.9	8.6				4.7	6.4	5.6	6.2	3.7				15.4	18.3	16.9	19.1	12.3						12.3
6	64.4	34.1	45.8	50	41.7	3.5	30	7	25	2.48	142	0	2		10.1	8.5	5	11	7.1				7.2	9.2	7.2	11.2	9.4				12.6	17.8	11.8	10.5	9.7				19.8	27	19	21.7	19.1						30.6
7	73.6	70.5	75	65	58.3	-5.2	35	9	31	3.2	243	6	2		7.3	5.9	6	7.4	7.8				9.3	11.2	10.2	11.9	12.3				7.8	6.6	6.3	6.3	6.9				17.1	17.8	16.5	18.2	19.2						15.3
8	64.4	56.8	41.7	80	41.7	-4.3	6	4	31	1.95	9	10	3		10.2	6.1	7	5.1	10.3				8.6	9.3	8.5	10	11.4				7	7.5	5.7	7.6	9.7				15.6	16.8	14.2	17.6	21.1						19.2
9						3.9	45	17	45	3.61	9	0	15		5.4	5.9	4.3	5.7	4.6				6.6	7.8	7.4	6.4	7.4				6.7	7.1	8.2	8.3	6.5				13.3	14.9	15.6	14.7	13.9						21.9
10						6.7	37	18	33	3.61	9	0	15		11.3	11	10.2	11.5	9.9				9.5	11.6	9.6	11	9.6				7	8.8	7.5	8.2	7.6				16.5	20.4	17.1	19.2	17.2						21.5
11	87.8	86.4	100	100	75	-6.3	1	1	25	1.67	86	6	0		3.1	6.7	5.2	5.3	5.3				11.6	11.7	10.9	10.6	10.7				8.7	6	5.4	5.1	6				20.3	17.7	16.3	15.7	16.7						19.8
12	94.4	86.4	100	75	41.7	9.5	11	7	30	1.67	197	0	0		4.9	5.4	6.4	4.1	4.9				16.2	17	17.5	16.4	16.9				8.3	8.3	6.6	6.4	8				24.5	25.3	24.1	22.8	24.9						18.5
13	94.4	86.4	100	75	41.7	8.9	15	10	32	1.67	197	0	0		2	2.7	2.6	2.3	3				15.4	15.3	14.6	14.4	14.9				5.6	5.1	4.8	5.3	5.6				21	20.4	19.4	19.7	20.5						16.4
14	68.1	50	100	80	25	1.1	22	6	31	2.29	623	4	0		4.7	4.6	5	2.8	4.7				12.6	14.1	13.3	14.5	12.9				10.6	12.8	10	11.2	11.2				23.2	26.9	23.3	25.7	24.1						24.2
15	73.9	88.6	75	85	75	2	13	2	12	1.85	13	0	0		8.7	7.2	6.7	6.9	7.1				8.2	8	8.4	9	8.6				6.5	7.4	8.1	7.2	9.9				14.7	15.4	16.5	16.2	18.5						23
16	73.9	88.6	75	85	75	6.7	7	6	28	1.95	13	0	0		5.1	5.2	8.5	5.2	5.2				8.5	8.6	9.1	8.6	8.7				6.3	6.3	7.6	6	6.1				14.8	14.9	16.7	14.6	14.8						23.5
17	47.2	36.4	0	5	25	4.8	13	5	29	1.75	23	8	2		12.2	7.7	19.6	10	17.6				13.4	21.3	8.9	4.5	19.3				11.1	12.4	8.3	7.4	10.8				24.5	33.7	17.2	11.9	30.1
18	47.2	36.4	0	5	25	-10.1	25	4	37	1.75	23	8	2		9.5	12.9	4.7	7.3	6.7				25.5	26.1	21.9	22.2	22.4				17.6	20.4	29.3	24.3	24.4				43.1	46.5	51.2	46.5	46.8
19						-8.2	13	4	28	2.64		8	10		3.5	3.5	3.4	3.3	3.2				8.5	7.9	8.8	7.2	6.7				4.8	5	5	3.5	4.2				13.3	12.9	13.8	10.7	10.9						37.9
20	77.3	52.3	41.7	65	75	23.2	9	1	17	1.75	14	6	4		9.3	8.3	9.1	10	7.8				5.1	6.2	7.5	4.9	5.3				2.2	2.1	1.5	2.9	2.5				7.3	8.3	9	7.8	7.8						24.5
21	91.7	88.6	75	75	75	10	21	9	43	2.67	13	8	0		3.8	2.8	3.8	3.9	4.5				18.4	17.4	14.9	18.4	16.8				8.6	10.5	10.8	8.5	9.7				27	27.9	25.7	26.9	26.5						32.9
22	82.8	81.8	100	80	33.3		26	9	29	3.19	67	8	5		5.3	4	3.2	3.7	5.3				12.9	11.7	10.1	10.7	13.6				7.1	6.1	5.1	8	7.9				20	17.8	15.2	18.7	21.5						46.3
23	70.6	72.7	75	75	16.7	2	20	9	39	1.07	37	8	3		21.3	17.5	14.8	11.5	21.7				10.5	8	8.9	9.3	7.1				8	10	11.3	10.8	6.2				18.5	18	20.2	20.1	13.3						31.4
24	70.6	72.7	75	75	16.7	5	17	4	33	1.07	37	8	3		6.7	5.8	3.9	2.3	4.4				14.8	14.7	15.1	15.6	14.6				16	14.6	17.4	19	17.2				30.8	29.3	32.5	34.6	31.8						25.2
25	97.2	97.7	100	90	66.7	7	26	10	36	3.43	568	0	6		10.3	10.3	10	10.5	10.9				4.5	4.1	4.1	3.8	4.1				3.7	6	2.5	2.6	3				8.2	10.1	6.6	6.4	7.1						31.8
26	97.2	97.7	100	90	66.7	4	9	7	34	3.43	568	0	6		10.4	9.8	6	7.1	6.8				11	11.5	14.5	13.6	13.7				6.2	6.3	10.2	8.5	8.7				17.2	17.8	24.7	22.1	22.4						33.6
27	76.1	70.5	75	65	41.7	23.8	9	12	27	1.75	178	4	0		4.8	5.2	2.9	4.6	3.5				16.7	15.4	13.8	16.2	15.4				10.7	9.1	7.3	7.7	9				27.4	24.5	21.1	23.9	24.4						33.9
Deformed
1	58.3	70.5	66.7	30	16.7	6.4	39	11	39	2.68	173	12	2		3.5	6.4	5.7	6.8	5.5				11.8	13.4	14.2	16.5	13.9				3.9	5.5	4.1	4	5.5				15.7	18.9	18.3	20.5	19.4						34.4
2						4.4	53	11	34	2.36	67	0	0		11.4	10	10.9	8.4	7.3				7.1	6.9	5.4	9.1	6.5				2.2	4	2.6	3.4	2.9				9.3	10.9	8	12.5	9.4						28.1
3						9	51	17	29	2.36	67	0	0		10.9	10.8	11.1	10.1	10.2				7.8	7.2	8.9	6.8	8.2				6	5.2	5	4.5	5.6				13.8	12.4	13.9	11.3	13.8						25
4	3.3	2.2	0	0	16.7	3.8	42	8	39	3.97	201	4	0		13	12.5	11.8	11	13.2				12.3	15.6	12.7	11.2	15.4				4.4	4.3	3.9	3.6	3.1				16.7	19.9	16.6	14.8	18.5						20.1
5	3.3	2.2	0	0	16.7	-1.7	28	10	29	3.97	201	4	0		5.8	6.2	5.9	5.1	5.7				12.8	14.5	13.9	14.1	15.8				4.3	5.6	5	6.3	4.5				17.1	20.1	18.9	20.4	20.3						25.3
6	69.4	72.7	75	65	50	-3.3									8.7	11.3	13.4	11.6	7.9				19.8	20.5	22.1	17.8	19.9				7.6	6.3	6	5.8	5.5				27.4	26.8	28.1	23.6	25.4						19.1
7	37.2	31.8	29.2	30	25	4.4	73	16	35	2.41	13	0	2		10.8	9.4	8.7	9.1	9.3				19.2	16.5	17	17.6	17.7				7.2	8.1	9	8.8	9				26.4	24.6	26	26.4	26.7						28.8
8	37.2	31.8	29.2	30	25	2.7	63	17	37	2.41	13	0	2		4.5	6.2	6	4.9	6.6				18.8	19.2	20.4	19.7	20.1				3.2	2.6	2.8	3	2.5				22	21.8	23.2	22.7	22.6						26.1
9						-6.3	69	22	48	1.67	86	6	0		9.8	1.9	1.2	5.8	8				14.9	11.4	9.3	12.3	12.8				10.6	15	16.4	9.8	14.7				25.5	26.4	25.7	22.1	27.5						24.7
10															4.3	5.6	6.7	6.7	5.2				20.5	20	21.2	21.6	21.4				11.2	10.4	10.8	9.4	10.3				31.7	30.4	32	31	31.7						27.5
11	33.8			35	16.7	5.7	60	18	44	1.98	30	10	0		2.5	1.1	3.2	2.6	2.1				19.7	18.5	19.7	21.7	21.2				7.8	5.5	5.7	5	5.8				27.5	24	25.4	26.7	27
12	33.8			35	16.7	5.7	62	19	46	1.98	30	10	0		7.8	6.9	9.2	8.6	6.9				19.5	20	20.7	21.8	18.1				9.3	10.4	9.9	8.1	9.6				28.8	30.4	30.6	29.9	27.7
13	24.4	54.5	29.2	30	8.3	5.6	22	11	29	1.95	13	0	0		5	4.6							7	9.9							3.7	3.7							10.7	13.6									29.4
14	21.7	20.5	20.8	15	8.3	12.4	69	14.5	36	2.67		10	5		5.7	5.9	5.9	5.3	7.8				2.1	3.7	4	4.6	5.6				5.2	4.7	5.5	6.1	5.9				7.3	8.4	9.5	10.7	11.5						50.6
15						10.3	40	16	39	2.13	9	0	0		7.8	10.3	3.1	3.1	3.5				6.7	6.9	5.1	5.9	6.1				4.9	5.1	6.9	7.6	9.6				11.6	12	12	13.5	15.7
16						9.8	20	11.2	35.4	2.13	9	0	0		5.4	3.9	4.1	4.5	4.1				11.5	8.9	10.8	10.6	10.7				10.1	8.7	9	8.4	8.6				21.6	17.6	19.8	19	19.3
17	17.8	18.2	33.3	40	25	4.7	33	11.5	33	1.98	51	2	0		9.4	8.9	11.3	10	7.8				15.4	14.9	15.1	14.7	15				5.7	5.2	4.5	4.5	5.8				21.1	20.1	19.6	19.2	20.8
18	17.8	18.2	33.3	40	25	-9.9	31	5.5	26.7	1.98	51	2	0		3.6	3.5	3.4	4.5	4.4				16.9	16.3	16.9	17.7	13.7				10.4	9.2	9.7	9.2	9.7				27.3	25.5	26.6	26.9	23.4
19	79.4	75	75	90	50	11	41	19	38	1.99	9	0	0		6.6	16	12.2	14,.4	10.8				22.3	21.7	20.3	20.8	18.6				13.1	11.3	11.4	13.1	14.6				35.4	33	31.7	33.9	33.2						21.5
20	40	52.3	70.8	25	33.3	4	13	8	26	1.61	99	0	0		4.9	4.3	3.2	5	3.8				9.7	9.7	8.8	8.3	8.7				5.2	5.3	5.8	5	5.8				14.9	15	14.6	13.3	14.5						31.5
21	9.4	11.4	12.5	0	16.7	-6	58	17	44	1.54	79	8	1		14.1	13.3	6.6	14.8	13.8				23.8	20.5	21.3	20.9	19.3				4.1	3.8	5.2	5.6	4.3				27.9	24.3	26.5	26.5	23.6						26.8
22	22.8	34.1	33.3	75	8.3	10	50	17	33	1.95	55	4	0		3.1	3.4	5.4	2.7	4.6				22.3	21.6	23	20.9	22				13	11.5	11.1	12.4	10.7				35.3	33.1	34.1	33.3	32.7						26.7
23	54.4	70.5	70.8	20	25	-3	59	12	42	2.76	122	4	0		8.7	14.9	13.9	15.9	10				20.2	19.3	20.4	19.6	19.3				9.7	4.2	5.4	4.7	8.5				29.9	23.5	25.8	24.3	27.8						22.2
24	60	50	50	50	0	5	69	17.3	40	2.29	591	4	0		7.9	6.1	7.8	6	8				25.8	24.9	24.5	24	24.3				11.5	12.1	10.6	11.5	12.1				37.3	37	35.1	35.5	36.4						25.2
25	60	50	50	50	0	3	73	17.6	47	2.29	591	4	0		5.6	4.3	5	9.9	9				25.7	19.2	20.8	20	22.8				12.2	14.5	13.2	13.6	12.4				37.9	33.7	34	33.6	35.2						31.3
26	25.6	11.4	0	30	25	-4	23	16	30	4.22	188	0	5		8.3	8.5	9.6	6.1	5.2				16.7	16.2	18.5	19.3	14				4.5	4.7	5.7	7.2	6.8				21.2	20.9	24.2	26.5	20.8						33.7
27	74.4	63.6	50	55	58.3	-6	3	8	23	2.21	43	10	0		8	9	7.9	11.9	15.4				8.8	9.4	10	9.9	11.1				6	5.9	8.2	7	5.8				14.8	15.3	18.2	16.9	16.9						28.6
28	64.4	97.7	87.5	65	41.7	-2	4	10	28	1.83	9	0	0		7.2	9	8.7	20.2	10.7				11	12.8	12.2	9.8	9.6				9.4	8.6	8.1	4.2	3				20.4	21.4	20.3	14	12.6						28.8
29	55.6	84.1	83.3	55	16.7	5.5	21	11	22	2.79	324	6	0		6.7	6.5	6.2	6.4	6.9				10	10.3	10.3	10.5	10.1				10.4	10.3	11.5	10.5	11.1				20.4	20.6	21.8	21	21.2						25.3
30	23.9	34.1	37.5	25	8.3	4	23	9	24	2.13	9	0	0		13.6	14	14.6	15.1	15				20.7	20.3	20.3	20.2	20.6				6	5.9	5.8	5.7	5.5				26.7	26.2	26.1	25.9	26.1						26.5
31	67.8	70.5	62.5	75	58.3	-12	16	13	25	1.58	84	6	0		7.6	7.8	8	7.4	5				11.2	10.4	10.3	10.5	10.8				5	4.8	5	5.4	6				16.2	15.2	15.3	15.9	16.8						16.1
32	9.4	11.4	12.5	0	16.7	-6	4	6	16	1.54	79	8	1		7.5	16.9	7.4	12.4	11.1				9.7	8.3	8.6	9.3	7.3				4.8	3.8	2.9	2.7	2.7				14.5	12.1	11.5	12	10						16.1
33						10	22	14	29			0	0		13.3	12.5	12.6	17.7	16				16	14.6	15.1	16.5	17				6.6	6.6	5.4	5.7	6.8				22.6	21.2	20.5	22.2	23.8						18.9
34	5.6	18.2	29.2	5	41.7	18	49	12	34	2.07		4	0		10.9	10.5	10.3	8.7	11.8				7.5	8.6	8.1	7.7	7.9				2.3	1.7	1.7	1.4	1.8				9.8	10.3	9.8	9.1	9.7						48.8
35	49.4	31.8	16.7	45	33.3	6	46	15	32	2.68	22	4	4.5		0.9	1.2	1.5	1.2	1.3				2.3	2.9	3.1	2.5	2.6				4.8	4.9	4.2	4.5	4.5				7.1	7.8	7.3	7	7.1						52.5
36	47.2	47.7	45.8	65	33.3	5	3	3	15	2.97	306	6	0		10.4	11.1	12.6	10.6	6.4				22.6	19.9	20.9	20.3	19.9				6.4	5.8	7.2	9	7.3				29	25.7	28.1	29.3	27.2						23.7
Healthy															2	3	4	5	6				2	3	4	5	6				2	3	4	5	6				2	3	4	5	6						2
1	97.2	100	100	100	83.3										14.6	15.7	11.4	10.4	13.4				15.6	14	15.4	14.3	14.1				5.6	4.7	6.7	5.8	6				19.4	17.4	20.9	19.1	19.3						14.4
2	97.2	100	100	100	83.3										10.7	10.9	12	7.6	8.9				14.1	12.2	15.3	15	14.4				5.7	5.6	5.5	5.2	4.8				14.3	13.1	16	15.5	14.9						24.2
3	93.9	100	100	100	100										16.8	15	18.3	12.9	15				16.4	16.2	14.7	8.2	7.5				7.2	9	7.1	7.8	6.4				23.6	25.2	21.8	16	13.9						18.7
4	93.9	100	100	100	100										19.8	20.9	21.3	21.1	21.2				16.9	17.6	15.7	13.6	11.7				4.3	5.4	12.7	12.2	11.1				21.2	23	28.4	25.8	22.8						37.4
5	100	100	100	100	100										12.8	14.6	14.9	14.8	12				12.3	11.8	12.7	12.9	13.5				5.5	4.7	5.3	5.4	7				17.8	16.5	18	18.3	20.5						29.4
6	100	100	100	100	100										8.4	6.8	6.1	8.6	7.1				16.9	17.8	16.4	15.8	16				5.2	6.4	6.4	5	4.1				22.1	24.2	22.8	20.8	20.1						23.8
7	100	100	100	100	100										9.2								3.4								3.5								6.9										21.5
8	100	100	100	100	100										14.8	11.5							7	9							3.5	5.4							10.5	14.4									24
9	100	100	100	100	100										12.9	16.3	9.8	16.5	20				10.3	10.1	10.6	11.4	9.8				6.8	6.1	5.9	4.3	10				17.1	16.2	16.5	15.7	19.8						23.9
10	100	100	100	100	100										12.4	17.8	13.6	7.3	6.9				15.7	10.6	15	14.7	16.5				7.9	5.4	6.5	6.8	11.3				23.6	16	21.5	21.5	27.8						21.3
11	100	100	100	100	100										14.9	14.9	14.3	16.5	11.3				13.7	12.6	14.6	13.6	13.2				8.7	10.4	9.6	9.8	11.6				22.4	23	24.2	23.4	24.8						19.1
12	100	100	100	100	100										14.1	14.9	14.3	14.5	14.1				12.7	12.7	12	11.6	10.8				7.7	7.2	7.4	6.8	6				20.4	19.9	19.4	18.4	16.8						24.1
13															16.1	11.6	14.1	16.9	13.3				13	12.2	13.5	13.2	12.3				8.7	8.9	8.8	6.8	7.7				21.7	21.1	22.3	20	20						19.8
14	94.4	97.7	95.8	95	91.7										18.7	11	13.3	11.9	15.8				3.3	4.5	4.3	2.7	3.9				2.5	4.6	2.9	3.3	2.7				5.8	9.1	7.2	6	6.6						32.5
15	94.4	97.7	95.8	95	91.7										19.5	18.9	16.8	9.1	16.9				6.4	7	7.3	9.7	6.9				3.1	2.7	2.7	6.2	2.8				9.5	9.7	10	15.9	9.7						21.1
16	99.4	97.7	95.8	100	91.7										19.6	10.6	11.8	17.2	12				14.8	16.4	18.2	13.4	15.2				4.6	4.4	4.2	3.6	2.5				19.4	20.8	22.4	17	17.7						32.2
17	99.4	97.7	95.8	100	91.7										10.2	13.3	21.1	15.4	9.1				21.4	20.3	21.3	16.2	15.9				5.3	4.4	4.9	2.9	3.1				26.7	24.7	26.2	19.1	19						26.5
18															9	14.7	11.2	9.1	8.3				6.9	7	7.4	7.8	6.6				5	6	4.2	4.4	2.4				11.9	13	11.6	12.2	9						13.9
19															8.9	8.6	6.3	16.2	7.3				14.6	10.7	9.6	9.4	10.2				7.8	7.6	8.1	7.4	7.9				22.4	18.3	17.7	16.8	18.1
20	97.2	97.7	95.8	100	91.7										19.6	23.3	25	20.6	22.2				7.7	7.4	7.6	8	8.5				2	2.1	1.8	1.7	1.2				9.7	9.5	9.4	9.7	9.7						25
21	97.2	97.7	95.8	100	91.7										12.5	10.9	11.2	11.8	11				9.1	8.9	9.2	9.9	10.3				5.5	4.3	4.4	3.6	4.7				14.6	13.2	13.6	13.5	15						22.9
22															12.7	14.5	10.6	13.6	15.9				5	6.5	6.4	7.1	6.9				6.3	6.7	8.3	7.1	7.6				11.3	13.2	14.7	14.2	14.5
															Hallux								2nd-3rd toe								4th-5th toe								2nd-5th toe										Heel
Resection-replacement
pre															7.9	9.5	9.2	8.7	8.9				7.1	8.5	6.9	9.5	7.3				6.3	7.3	5.9	6.8	6				13.4	15.8	12.8	16.3	13.3						23
post															3.5	3.5	3.4	3.3	3.2				6.9	7.6	8.1	6.1	5.9				6.4	5.3	5.7	4.6	5				13.3	12.9	13.8	10.7	10.9						37.9
pre															6.5	5.9	6.5	9.6	7.1				3.5	2.6	2.5	5.1	3.2				1.9	1.5	1.1	2.8	1.4				5.4	4.1	3.6	7.9	4.6						44.8
post															9.3	8.3	9.1	10	7.8				4.5	5.6	4.3	4.1	4.3				2.7	3.8	2.5	3.2	2.9				7.2	9.4	6.8	7.3	7.2						24.5
pre															6	3.8	3.1	3.7	4.4				6.6	6.2	6.4	6	6.3				6.8	7.2	7.7	6.6	6.8				13.4	13.4	14.1	12.6	13.1						24.7
post															3.1	6.7	5.2	5.3	5.3				11.6	11.7	10.9	10.6	10.7				8.7	6	5.4	5.1	6				20.3	17.7	16.3	15.7	16.7						19.8
pre															5.2	7.2	4.4	4.8	6.6				28.1	26.8	24.7	27.3	28				4.6	4	3.6	4.5	5.4				32.7	30.8	28.3	31.8	33.4						25.5
post															3.8	2.8	3.8	3.9	4.5				18.4	17.4	14.9	18.4	16.8				8.6	10.5	10.8	8.5	9.7				27	27.9	25.7	26.9	26.5						32.9
pre															5.3	4	3.2	3.7	5.3				12.9	11.7	10.1	10.7	13.6				7.1	6.1	5.1	8	7.9				20	17.8	15.2	18.7	21.5						27.5
post															2	1.2	1.4	1.8	1.1				9.9	9.5	8.5	8.2	7.5				11.5	8.3	7.1	7.1	4.8				21.4	17.8	15.6	15.3	12.3						46.3
																Pre-op	Post-op							Pre-op	Post-op							Pre-op	Post-op							Pre-op	Post-op
																8.84	3.38							7.86	6.92							6.46	5.4							14.32	12.32
																7.12	8.9							3.38	4.56							1.74	3.02							5.12	7.58
																4.2	5.12							6.3	11.1							7.02	6.24							13.32	17.34
																5.64	3.76							26.98	17.18							4.42	9.62							31.4	26.8
																4.3	1.5							11.8	8.72							6.84	7.76							18.64	16.48
																																							average	16.56	16.104								average
Joint-preserving
pre															3.5	6.4	5.7	6.8	5.5				11.8	13.4	14.2	16.5	13.9				3.9	5.5	4.1	4	5.5				15.7	18.9	18.3	20.5	19.4						34.4
post															9.3	11.6	10.5	13	10.2				7.1	7	7.8	7.2	5.7				5.6	7.3	8.5	8.8	8.1				12.7	14.3	16.3	16	13.8						32.1
pre															3.1	3.4	5.4	2.7	4.6				22.3	21.6	23	20.9	22				13	11.5	11.1	12.4	10.7				35.3	33.1	34.1	33.3	32.7						26.7
post															13.6	13.1	16.3	20.6	15.8				9.9	10.1	10.9	9.5	9				3.7	6.7	6	4.3	5.1				13.6	16.8	16.9	13.8	14.1						24.4
pre															8.7	14.9	13.9	15.9	10				20.2	19.3	20.4	19.6	19.3				9.7	4.2	5.4	4.7	8.5				29.9	23.5	25.8	24.3	27.8						22.2
post															12.2	11.5	13.4	14.1	12.2				10.6	11.7	10.6	9.8	9.8				5.8	4.1	4.9	3.6	4.8				16.4	15.8	15.5	13.4	14.6						25.2
pre															6.6	16	12.2	14,.4	10.8				22.3	21.7	20.3	20.8	18.6				13.1	11.3	11.4	13.1	14.6				35.4	33	31.7	33.9	33.2						21.5
post															20.8	15.5	17.8	17.7	25.9				16	16	17.5	17.9	15.2				6	8.2	8.8	9.3	6.2				22	24.2	26.3	27.2	21.4						11.9
pre																																							0	0	0	0	0
post																																							0	0	0	0	0
pre															4.9	4.3	3.2	5	3.8				9.7	9.7	8.8	8.3	8.7				5.2	5.3	5.8	5	5.8				14.9	15	14.6	13.3	14.5						31.5
post															6.4	6.2	7	7.7	7.3				8.2	6.8	6.7	8.2	6.5				5	6.5	2.7	2.7	2.2				13.2	13.3	9.4	10.9	8.7						31.9
pre															10.8	9.4	8.7	9.1	9.3				19.2	16.5	17	17.6	17.7				7.2	8.1	9	8.8	9				26.4	24.6	26	26.4	26.7						28.8
post															13.2	14.1	15.8	14.4	22.1				8.1	7.1	6.9	6.6	7.1				4.6	6.2	6.3	6	4.4				12.7	13.3	13.2	12.6	11.5						26.3
pre															7.8	6.9	9.2	8.6	6.9				19.5	20	20.7	21.8	18.1				9.3	10.4	9.9	8.1	9.6				28.8	30.4	30.6	29.9	27.7
post															10.3	9.7	10.3	12.4	15.2				4	4	3.7	4.3	3.6				8.4	7.7	8.7	6	5.7				12.4	11.7	12.4	10.3	9.3
pre															8.3	8.5	9.6	6.1	5.2				16.7	16.2	18.5	19.3	14				4.5	4.7	5.7	7.2	6.8				21.2	20.9	24.2	26.5	20.8						33.7
post															13.7	11.1	8.3	7.5	7.1				15.4	18.8	19.4	19.8	15.7				2.9	3.6	6	4.6	4.3				18.3	22.4	25.4	24.4	20						26.5
pre															8	9	7.9	11.9	15.4				8.8	9.4	10	9.9	11.1				6	5.9	8.2	7	5.8				14.8	15.3	18.2	16.9	16.9						28.6
post															8.9	10.6	15.5	13.1	12.8				4.2	7	6.8	7.4	5				3.6	2.8	5.7	5	3.7				7.8	9.8	12.5	12.4	8.7						29.7
pre															7.2	9	8.7	20.2	10.7				11	12.8	12.2	9.8	9.6				9.4	8.6	8.1	4.2	3				20.4	21.4	20.3	14	12.6						28.8
post															16.7	18.4	18.4	15.7	12.7				9	8.8	10	8.8	9.2				5.9	7.7	4.9	4.7	3.9				14.9	16.5	14.9	13.5	13.1						17.1
pre															6.7	6.5	6.2	6.4	6.9				10	10.3	10.3	10.5	10.1				10.4	10.3	11.5	10.5	11.1				20.4	20.6	21.8	21	21.2						25.3
post															15.1	14.6	16.8	16.6	17.4				12.8	12.3	11.3	11.2	11.1				5.3	7	5	5.4	6.8				18.1	19.3	16.3	16.6	17.9						24.1
pre															13.6	14	14.6	15.1	15				20.7	20.3	20.3	20.2	20.6				6	5.9	5.8	5.7	5.5				26.7	26.2	26.1	25.9	26.1						26.5
post															16.6	17.7	17	21.2	16.7				13.6	13.2	13.4	15.6	15				5.3	7.6	7.1	6.8	7.9				18.9	20.8	20.5	22.4	22.9						21.4
pre															7.6	7.8	8	7.4	5				11.2	10.4	10.3	10.5	10.8				5	4.8	5	5.4	6				16.2	15.2	15.3	15.9	16.8						16.1
post															14.5	11.5	11.6	12.1	11.5				7.2	7.6	7.5	7.2	7.6				3.2	2.7	3.3	3.6	3.2				10.4	10.3	10.8	10.8	10.8						18.1
pre															0.9	1.2	1.5	1.2	1.3				2.3	2.9	3.1	2.5	2.6				4.8	4.9	4.2	4.5	4.5				7.1	7.8	7.3	7	7.1						52.5
post															8.3	7.5	7.1	6.5	6.2				4.2	3.9	5.6	4.5	5.9				2.5	2.4	2.6	1.8	1.9				6.7	6.3	8.2	6.3	7.8						37.3
pre															7.5	16.9	7.4	12.4	11.1				9.7	8.3	8.6	9.3	7.3				4.8	3.8	2.9	2.7	2.7				14.5	12.1	11.5	12	10						16.1
post															16.8	17.7	22.2	22.7	25.2				8.3	6.3	8.5	5.8	6.5				4.2	4.3	6.9	3.5	2.9				12.5	10.6	15.4	9.3	9.4						20.8
pre															13.3	12.5	12.6	17.7	16				16	14.6	15.1	16.5	17				6.6	6.6	5.4	5.7	6.8				22.6	21.2	20.5	22.2	23.8						18.9
post															22.3	22.6	22.8	22.9	21.8				8.4	8.8	9.2	9.9	8.2				3.3	4.7	3.4	3.1	2.9				11.7	13.5	12.6	13	11.1						12.8
pre															10.9	10.5	10.3	8.7	11.8				7.5	8.6	8.1	7.7	7.9				2.3	1.7	1.7	1.4	1.8				9.8	10.3	9.8	9.1	9.7						48.8
post															19.1	18	20.5	16.7	18.3				12.6	12.6	12.4	12.2	11.2				2.8	4.3	3.1	3.6	2.4				15.4	16.9	15.5	15.8	13.6						31.1
pre															10.4	11.1	12.6	10.6	6.4				22.6	19.9	20.9	20.3	19.9				6.4	5.8	7.2	9	7.3				29	25.7	28.1	29.3	27.2						23.7
post															16.2	19.1	28.7	18.1	9.3				15.5	15.4	14.5	16.5	16.2				4.9	6.8	7.6	7.5	4.6				20.4	22.2	22.1	24	20.8						17.2
pre															6.8	5.8	5.2	5.6	6.6				22.4	23.4	23.6	24.4	23.8				3.9	3.7	4.1	4.4	3.5				26.3	27.1	27.7	28.8	27.3						32.3
post															14.8	16.5	15.1	14.9	16.4				16.9	16	16.7	15.5	12.6				1.1	1.8	1.8	2.5	1.4				18	17.8	18.5	18	14						39
															Hallux								2nd-3rd toe								4th-5th toe								2nd-5th toe										Heel
																Pre-op	Post-op								Pre-op	Post-op							Pre-op	Post-op							Pre-op	Post-op
																5.58	10.92								13.96	6.96							4.6	7.66							18.56	14.62
																3.84	15.88								21.96	9.88							11.74	5.16							33.7	15.04
																12.68	12.68								19.76	10.5							6.5	4.64							26.26	15.14
																11.4	19.54								20.74	16.52							12.7	7.7							33.44	24.22
																4.6	13.4								22	20.8							13.5	5.6							35.5	26.4
																4.24	6.92								9.04	7.28							5.42	3.82							14.46	11.1
																9.46	15.92								17.6	7.16							8.42	5.5							26.02	12.66
																7.88	11.58								20.02	3.92							9.46	7.3							29.48	11.22
																7.54	9.54								16.94	17.82							5.78	4.28							22.72	22.1
																10.44	12.18								9.84	6.08							6.58	4.16							16.42	10.24
																11.16	16.38								11.08	9.16							6.66	5.42							17.74	14.58
																6.54	16.1								10.24	11.74							10.76	5.9							21	17.64
																14.46	17.84								20.42	14.16							5.78	6.94							26.2	21.1
																7.16	12.24								10.64	7.42							5.24	3.2							15.88	10.62
																1.22	7.12								2.68	4.82							4.58	2.24							7.26	7.06
																11.06	20.92								8.64	7.08							3.38	4.36							12.02	11.44
																14.42	22.48								15.84	8.9							6.22	3.48							22.06	12.38
																10.44	18.52								7.96	12.2							1.78	3.24							9.74	15.44
																10.22	18.28								20.72	15.62							7.14	6.28							27.86	21.9
																6	15.54								23.52	15.54							3.92	1.72							27.44	17.26
[truncated: 4 more columns]
